# Supplementary material for: Relationship between Volatile Composition and Bioactive Potential of Vegetables and Fruits of Regular Consumption—An Integrative Approach
Source: Molecules. 2021 Jun 15;26(12):3653. doi: 10.3390/molecules26123653 (PMC8232647; doi:10.3390/molecules26123653)
Supplement: Supplementary file 1 [file molecules-26-03653-s001.zip]

Archive with 1 entries (1 files):
- molecules-1241631-supplementary.pdf
